# Supplementary material for: A 3D-printed condom intrauterine balloon tamponade: Design, prototyping, and technical validation
Source: PLoS One. 2024 Jun 11;19(6):e0303844. doi: 10.1371/journal.pone.0303844 (PMC11166290; doi:10.1371/journal.pone.0303844)
Supplement: S1 File — (XLSX) [file pone.0303844.s002.xlsx]

## Sheet: Water leak open air comparison
Valve Type	A
Time (h)		Percentage
0		100
1		100
2		99.825
3		99.1
4		97.175
5		95.5
6		92.575
Valve type	B
Time (h)	Volume (mL)	Percentage
0	394	100
1	194	49.2386
2	158	40.1015
3	122	30.9645
5	106	26.9036
7	92	23.3503
Valve type	C
Time (h)	Volume (mL)	Percentage
0	411	100
1	402.25	97.871
2	397.25	96.6545
3	392.25	95.438
4	389.75	94.8297
5	379.75	92.3966
6	379.15	92.2506
Valve type	D
Time (h)	Volume (mL)	Percentage
0	400	100
1	400	100
2	400	100
3	400	100
4	400	100
5	400	100
6	400	100
7	400	100

## Sheet: Valve D further tests
	TEST OPEN AIR						TEST OPEN AIR
	Valve type	DeeperThreaded 1					Valve type	DeeperThreaded 2
	Time (h)	Leaked water (g)		V0 (mL)			Time (h)	Leaked water (g)		V0 (mL)
	1	0		400			1	0		400
	2	0					2	0
	3	0					3	0
	4	0					4	0
	5	0					5	0
	6	0					6	0
						1
	Time (h)	Leaked water (g)		V0 (mL)			Time	Leaked water (g)		V0 (mL)
	1	0		1600			1	0		1600
	2	0					2	0
	3	0					3	0
	4	0					4	0
	5	0					5	0
	6	0					6	0
	The valve was printed with 0.16 layer height and 15% infill, 200C nozzle temp and 40 C bed temp						The valve was printed with 0.16 layer height and 15% infill, 200C nozzle temp and 40 C bed temp
							TEST IN UTERUS MODEL 400 ml vol			PERPENDICULAR		TEST IN UTERUS MODEL 400 ml vol			PARALLEL
							Valve type	DeeperThreaded 2				Valve type	DeeperThreaded 2
							Time	Leaked water (g)		V0 (mL)		Time	Leaked water (g)		V0 (mL)
							15:00:00	0		397		16:43:00	0		397
							17:00:00	0				17:43:00	1.5
							20:00:00	20				18:43:00	1.5
												20:10:00	2
												21:40:00	2
							Time	Leaked water (g)		V0 (mL)		Average hourly loss (g/h)	1.4
							10:50:00	0		403
							11:50:00	3
							13:05:00	4
							14:05:00	3
							15:05:00	1		LostMeasured
							16:30:00	3		19
							The Uterus model was printed with 0.16 layer height and 10% infill, 200C nozzle temp and 40 C bed temp
							TEST IN UTERUS MODEL 400 ml vol
							Valve type	DeeperThreaded 2
							Time	Leaked water (g)		V0
							16:43:00	0		397
							17:43:00	1
							18:43:00	1
							20:10:00	2		LostMeasured
							21:43:00	2		9
							22:43:00	2
							Average hourly loss (g/h)	2.47059
